# Supplementary material for: Association between Western Dietary Patterns, Typical Food Groups, and Behavioral Health Disorders: An Updated Systematic Review and Meta-Analysis of Observational Studies
Source: Nutrients. 2023 Dec 29;16(1):125. doi: 10.3390/nu16010125 (PMC10780533; doi:10.3390/nu16010125)
Supplement: Supplementary file 1 [file nutrients-16-00125-s001.zip]

Archive with 1 entries (1 files):
- nutrients-2714611-supplementary.pdf
